# Supplementary material for: Two-Year Implementation, Adherence, and Outcomes of Quadruple Guideline-Directed Medical Therapy in Newly Diagnosed HFrEF: Insights from the Prospective CaRD Registry
Source: J Clin Med. 2026 Mar 11;15(6):2127. doi: 10.3390/jcm15062127 (PMC13026455; doi:10.3390/jcm15062127)
Supplement: Supplementary file 1 [file jcm-15-02127-s001.zip]

Archive with 1 entries (1 files):
- jcm-4188720-supplementary.pdf
